# Supplementary material for: Orofacial Cleft and Mandibular Prognathism—Human Genetics and Animal Models
Source: Int J Mol Sci. 2022 Jan 16;23(2):953. doi: 10.3390/ijms23020953 (PMC8779325; doi:10.3390/ijms23020953)
Supplement: Supplementary file 1 [file ijms-23-00953-s001.zip]

Archive with 1 entries (1 files):
- ijms-1480196-supplementary.pdf
